# Supplementary material for: A Miniature Soft Sensor with Origami-Inspired Self-Folding Parallel Mechanism
Source: Micromachines (Basel). 2022 Jul 28;13(8):1188. doi: 10.3390/mi13081188 (PMC9413114; doi:10.3390/mi13081188)
Supplement: Supplementary file 1 [file micromachines-13-01188-s001.zip]

Archive with 1 entries (1 files):
- The self-folding process.mp4
